# Supplementary material for: A Rare Olive Compound Oleacein Improves Lipid and Glucose Metabolism, and Inflammatory Functions: A Comprehensive Whole-Genome Transcriptomics Analysis in Adipocytes Differentiated from Healthy and Diabetic Adipose Stem Cells
Source: Int J Mol Sci. 2023 Jun 21;24(13):10419. doi: 10.3390/ijms241310419 (PMC10341505; doi:10.3390/ijms241310419)
Supplement: Supplementary file 1 [file ijms-24-10419-s001.zip]

Archive with 1 entries (1 files):
- ijms-2441136-supplementary.pdf
